# Supplementary material for: Essential oil fractions of hemp profiles at different hydro-distillation periods
Source: PLoS One. 2025 Oct 29;20(10):e0331767. doi: 10.1371/journal.pone.0331767 (PMC12571300; doi:10.1371/journal.pone.0331767)
Supplement: S1 File — (XLSX) [file pone.0331767.s001.xlsx]

## Sheet: Sheet1
		cv. US hemp strain	Non ground fresh material. Distillation study with fresh material.
		Oregon genetics strain
RT	RI	Name	Class	854	855	856	857	858	859	860	861	862	863	864	865	866	867	868	869	870	871	872	873	874	875		876	877
				Control rep 1; 0-180 min	Control rep 2; start 0-180 min	0-5min	0-5min	5-10min	5-10min	10-20min	10-20min	20-40min	20-40min	40-80 min	40-80 min	80-120min	80-120min	120-160min	120-160min	160-200min	160-200min	200-240min	200-240min	240-280min	240-280min		това е коноп от 27.06.2019 с първичен номер 10B	това е коноп от 27.06.2019 с първичен номер 1B
				Control	Control	Frac 1	Frac 1	Frac 2	Frac 2	Frac 3	Frac 3	Frac 4	Frac 4	Frac 5	Frac 5	Frac 6	Frac 6	Frac 7	Frac 7	Frac 8	Frac 8	Frac 9	Frac 9	Frac 10	Frac 10
			Essential oil yield, vol	1.15	1.2	0.4	0.4	0.4	0.4	0.20	0.2	0.25	0.25	0.25	0.2	0.15	0.15	0.1	0.1	0.07	0.07	0.07	0.06	0.05	0.04		0.1	0.07
7.557	863	n-Hexan-1-ol	alkohol	0.0832406	0.087	0.293734	0.307	0.142	0.150064	0.088	0.0841974	0.056	0.0591802	nd	nd	nd	nd	nd	nd	nd	nd	nd	nd	nd	nd		nd	nd
8.15	888	2-Heptanone	alkyl ketone	0.0440123	0.046	0.0813271	0.085	nd	nd	nd	nd	nd	nd	nd	nd	nd	nd	nd	nd	nd	nd	nd	nd	nd	nd		nd	nd
8.49	899	Heptanal	alkyl aldehyde	0.0487962	0.051	0.0411419	0.043	nd	nd	nd	nd	nd	nd	nd	nd	nd	nd	nd	nd	nd	nd	nd	nd	nd	nd		nd	nd
9.14	918	2-methyl-4-Heptanone	alkyl ketone	0.0774999	0.081	0.338703	0.354	nd	nd	0.127	0.121512	0.131	0.138439	0.097	0.0928085	0.054	0.0570666	nd	nd	nd	nd	nd	nd	nd	nd		nd	nd
9.32	925	Ethyl dimethylacrylate	acid ester	0.196142	0.205	0.632438	0.661	0.128	0.135269	0.142	0.135864	0.082	0.0866567	nd	nd	nd	nd	nd	nd	nd	nd	nd	nd	nd	nd		nd	nd
9.647	932	α-Pinene	bicyclic monoterpene	4.53055	3.69	11.3352	10.802	7.932	7.38245	7.681	7.3491	7.125	6.85296	6.315	6.04212	5.131	4.74224	3.82	3.65493	2.62543	2.744	2.386	2.5215	1.755	1.67916		3.087	5.5703
10.11	946	Camphene	bicyclic monoterpene	0.150216	0.157	0.632438	0.661	0.299	0.31598	0.237	0.226759	0.234	0.247289	0.174	0.166481	0.107	0.113076	0.051	0.0487962	0.036358	0.038	nd	nd	nd	nd		nd	nd
10.92	969	Sabinene	bicyclic monoterpene	0.0650617	0.068	0.168395	0.176	0.248	0.262084	0.042	0.0401851	0.026	0.0274765	nd	0	nd	nd	nd	nd	nd	nd	nd	nd	nd	nd		nd	nd
11.06	974	β-Pinene	bicyclic monoterpene	2.15469	2.252	6.07465	6.349	4.463	4.71645	4.119	3.94101	3.808	3.40243	3.063	2.93064	2.048	2.1643	1.219	1.16633	0.745339	0.779	0.641	0.677402	0.466	0.445864		1.5144	1.992
11.56	988	Myrcene	bicyclic monoterpene	12.1839	11.689	27.1844	27.367	24.479	23.8691	21.412	22.0487	17.702	17.3571	14.947	15.3011	14.773	14.2612	12.339	12.8058	8.94789	9.352	8.754	8.25113	7.558	7.23141		1.5056	0.473
12.01	1000	(3E)-Hexenyl acetate	acid ester	0.036358	0.038	0.0918517	0.096	0.158	0.166973	0.082	0.0784567	0.077	0.0813728	nd	nd	nd	nd	nd	nd	nd	nd	nd	nd	nd	nd		nd	nd
12.06	1002	α-Phellandrene	monocyclic monoterpene	0.0516666	0.054	nd	nd	nd	nd	nd	nd	nd	nd	nd	nd	nd	nd	nd	nd	0.0851542	0.089	nd	nd	nd	nd		nd	0.716
12.2351	1010	(3E)-Hexenyl acetate	acid ester	0.160741	0.168	0.465956	0.487	0.441	0.466044	0.32	0.306172	0.197	0.208187	0.07	0.0669752	nd	nd	nd	nd	nd	nd	nd	nd	nd	nd		nd	nd
12.371	1014	α-Terpinene	monocyclic monoterpene	0.0296605	0.031	0.0641049	0.067	0.077	0.0813728	0.062	0.0593209	0.051	0.0538962	nd	nd	nd	nd	nd	nd	nd	nd	nd	nd	nd	nd		nd	nd
12.6	1020	p-Cymene	phenolic monoterpenoid	0.0401851	0.042	0.0487962	0.051	nd	nd	nd	nd	nd	0	nd	nd	nd	nd	nd	nd	nd	nd	nd	nd	nd	nd		nd	nd
12.77	1023	Limonene	monocyclic monoterpene	4.25267	3.8686	8.64474	7.99	6.641	6.01814	5.878	6.3624	5.315	5.06168	4.376	4.81869	3.045	3.21792	2.077	1.98725	1.82077	1.903	1.141	1.2058	0.923	0.883116		1.157	0.359
12.88	1027	β-Phellandrene	monocyclic monoterpene	0.0995061	0.104	1.00941	1.055	nd	nd	nd	nd	nd	nd	nd	nd	nd	nd	nd	nd	nd	nd	0.07	0.0739752	nd	nd		0.5168	0.727
13.02	1032	β-(Z)-Ocimene	acyclic monoterpene	0.325308	0.34	0.401851	0.42	0.303	0.320207	0.283	0.270771	0.297	0.313866	0.265	0.253549	0.195	0.206074	0.121	0.115771	0.0516666	0.054	0.075	0.0792592	nd	nd		nd	nd
13.325	1044	β-(E)-Ocimene	acyclic monoterpene	5.60882	5.318	7.70936	7.414	7.735	7.17426	6.822	6.52721	6.518	6.28882	5.627	5.93839	4.721	4.39891	3.432	3.2837	1.38256	1.445	2.169	2.29218	1.718	1.94376		nd	0.218
13.68	1055	γ-Terpinene	monocyclic monoterpene	0.110031	0.115	0.240154	0.251	0.183	0.193392	0.161	0.154043	0.163	0.172257	0.088	0.0841974	0.047	0.0496691	nd	nd	nd	nd	nd	nd	nd	nd		nd	nd
14.061	1068	(Z)-Linalool oxide (furanoid)	monoterpenoid	0.0449691	0.047	0.0669752	0.07	0.066	0.0697481	0.072	0.0688888	0.046	0.0486123	0.081	0.0774999	nd	nd	nd	nd	nd	nd	nd	nd	nd	nd		nd	0.172
14.551	1083	Fenchone	bicyclic monoterpenoid	0.0784567	0.082	0.202839	0.212	0.095	0.100395	0.089	0.0851542	0.097	0.102509	0.057	0.054537	nd	nd	nd	nd	nd	nd	nd	nd	nd	nd		nd	nd
14.64	1086	Terpinolene	monocyclic monoterpene	0.0708024	0.074	0.170308	0.178	0.198	0.209244	0.183	0.175092	0.13	0.137383	0.069	0.0660184	nd	nd	nd	nd	nd	nd	nd	nd	nd	nd		nd	nd
15.04	1095	β-Linalool	acyclic monoterpenoid	0.956789	1	1.91549	2.002	3.325	3.51382	3.253	3.61124	2.492	2.13352	1.085	1.03812	0.285	0.301185	0.06	0.0574073	nd	nd	nd	nd	nd	nd		0.126	nd
15.17	1101	Hexyl propanoate	acid ester	0.110031	0.115	0.067932	0.071	0.259	0.273708	0.24	0.229629	0.217	0.229323	0.099	0.0947221	0.07	0.0739752	nd	nd	nd	nd	nd	nd	nd	nd		nd	nd
15.61	1114	endo-Fenchol	bicyclic monoterpenoid	0.364537	0.381	0.200926	0.21	0.926	0.978587	0.91	0.870678	0.692	0.731298	0.275	0.263117	0.092	0.0972246	nd	nd	nd	nd	nd	nd	nd	nd		0.208	nd
15.79	1117	exo-Fenchol	bicyclic monoterpenoid	0.280339	0.293	0.660184	0.69	0.612	0.646755	0.643	0.615215	0.561	0.592859	0.243	0.2325	0.067	0.0708049	nd	nd	nd	nd	nd	nd	nd	nd		0.093	nd
16.28	1135	(E)-Pinocarveol	bicyclic monoterpenoid	0.134907	0.141	0.448734	0.469	0.146	0.154291	0.185	0.177006	0.225	0.237778	0.164	0.156913	0.059	0.0623506	nd	nd	nd	nd	nd	nd	nd	nd		nd	nd
16.443	1140	(Z)-Pinene hydrate	bicyclic monoterpenoid	0.10142	0.106	0.145432	0.152	0.182	0.192336	0.19	0.18179	0.18	0.190222	0.14	0.13395	nd	nd	nd	nd	nd	nd	nd	nd	nd	nd		nd	nd
16.712	1150	Isobutyl hexanoate	acid ester	0.0746295	0.078	0.10429	0.109	0.118	0.124701	0.143	0.136821	0.171	0.180711	0.108	0.103333	nd	nd	nd	nd	nd	nd	nd	nd	nd	nd		nd	nd
17.195	1166	Borneol	bicyclic monoterpenoid	0.137778	0.144	0.135864	0.142	0.226	0.238834	0.282	0.269814	0.318	0.336059	0.215	0.20571	0.081	0.0855999	nd	nd	nd	nd	nd	nd	nd	nd		nd	nd
17.84	1188	α-Terpineol	monocyclic monoterpenoid	2.51461	2.8243	2.635	2.754	3.623	3.82875	3.746	3.95841	3.64	3.28467	3.936	4.37659	2.909	3.0742	2.226	2.12981	1.24861	1.305	1.427	1.50804	1.308	1.62515		nd	nd
17.92	1194	(2E)-Hexenyl butanoate	acid ester	0.374104	0.391	0.376018	0.393	0.658	0.695367	0.837	0.800832	0.982	1.03777	0.845	0.808487	0.431	0.455476	0.23	0.220061	0.159784	0.167	0.139	0.146894	nd	nd		nd	nd
23.15	1388	β-Bourbonene	tricyclic sesquiterpene	0.636265	0.665	0.308086	0.322	0.361	0.381501	0.468	0.447777	0.643	0.679515	0.773	0.739598	0.825	0.871851	0.748	0.715678	0.606604	0.634	0.675	0.713333	0.699	0.668796		0.133	nd
23.26	1393	7-epi-Sesquithujene	bicyclic sesquiterpene	0.146389	0.153	0.0956789	0.1	0.109	0.11519	0.135	0.129167	0.141	0.149007	0.164	0.156913	0.202	0.213471	0.175	0.167438	0.192315	0.201	0.204	0.215585	0.194	0.185617			nd
23.7	1407	Isocaryophyllene (γ-Caryophyllene)	bicyclic sesquiterpene	0.113858	0.119	0.139691	0.146	0.118	0.124701	0.112	0.10716	0.118	0.124701	0.126	0.120555	0.127	0.134212	0.116	0.110988	0.0602777	0.063	0.075	0.0792592	0.126	0.120555		1.206	1.371
24.08	1411	α-(Z)-Bergamotene	bicyclic sesquiterpene	0.124383	0.13	0.0621913	0.065	0.05	0.0528395	0.074	0.0708024	0.104	0.109906	0.118	0.112901	0.125	0.132099	0.109	0.10429	0.0819011	0.0856	0.115	0.121531	0.117	0.111944		0.7657	0.181
24.185	1418	β-Caryophyllene	bicyclic sesquiterpene	7.52243	6.817	6.93406	6.627	9.048	8.56183	8.571	9.20064	7.761	7.20174	7.84	8.25012	9.368	8.9	10.5274	10.8725	10.6878	10.324	11.172	10.8064	12.151	12.5827		23.3691	28.7314
24.33	1433	γ-Elemene	monocyclic sesquiterpene	0.593209	0.62	0.371234	0.388	0.374	0.395239	0.412	0.394197	0.472	0.498804	0.551	0.527191	0.621	0.656266	0.665	0.636265	0.907036	0.948	0.749	0.791535	0.768	0.734814		nd	nd
24.427	1436	α-(E)-Bergamotene	bicyclic sesquiterpene	0.929999	0.972	0.566419	0.592	0.778	0.822182	0.746	0.713765	0.731	0.772513	0.741	0.708981	0.712	0.752434	0.707	0.67645	0.537715	0.562	0.772	0.815841	0.795	0.760647		3.5927	1.106
24.6	1435	β-Gurjunene	bicyclic sesquiterpene	0.0889814	0.093	0.483178	0.505	0.855	0.903555	0.81	0.774999	0.77	0.813728	0.81	0.774999	0.698	0.737639	0.738	0.70611	0.287993	0.301	0.731	0.772513	0.708	0.677407		0.609	0.392
24.877	1441	(Z)-β-Farnesene	acyclic sesquiterpene	1.23139	1.287	0.609475	0.637	0.807	0.852829	0.855	0.818055	0.912	0.963792	0.96	0.918517	0.947	1.00078	0.921	0.881203	0.590339	0.617	0.944	0.997609	0.954	0.912777		3.833	0.612
25.02	1452	α-Humulene (α-Caryophyllene)	monocyclic sesquiterpene	3.19089	3.335	2.08006	2.174	3.036	3.20841	3.206	3.06747	3.33	3.51911	3.877	4.27095	3.573	3.17759	4.194	4.01277	4.45994	3.762	4.369	4.06171	4.541	4.93448		9.503	14.1438
25.125	1457	L-alloaromadendrene	tricyclic sesquiterpene	0.827622	0.865	0.31574	0.33	0.57	0.60237	0.581	0.555894	0.588	0.621392	0.595	0.569289	0.655	0.692197	0.621	0.594166	0.332963	0.348	0.67	0.708049	0.658	0.629567		1.7321	1.922
25.423	1474	(E)-Cadina-1(6),4-diene	bicyclic sesquiterpene	0.193271	0.202	0.155957	0.163	0.169	0.178597	0.191	0.182747	0.209	0.220869	0.221	0.21145	0.219	0.231437	0.219	0.209537	0.198055	0.207	0.212	0.224039	0.204	0.195185		nd	nd
25.517	1480	γ-Himachalene	bicyclic sesquiterpene	0.126296	0.132	0.0851542	0.089	0.097	0.102509	0.115	0.110031	0.125	0.132099	0.134	0.12821	0.131	0.138439	0.134	0.12821	0.115771	0.121	0.133	0.140553	0.122	0.116728		0.4293	0.209
25.701	1489	β-Selinene	bicyclic sesquiterpene	0.465956	0.487	0.292777	0.306	0.367	0.387842	0.406	0.388456	0.423	0.447022	0.454	0.434382	0.444	0.469214	0.456	0.436296	0.380802	0.398	0.471	0.497748	0.456	0.436296		1.6066	0.41988
25.84	1492	δ-Selinene	bicyclic sesquiterpene	1.19216	1.246	0.641049	0.67	0.762	0.805273	0.91	0.870678	0.921	0.973303	1.086	1.03907	0.988	1.04411	1.129	1.08021	0.843888	0.882	1.09	1.1519	1.148	1.09839		2.694	1.317
25.9	1497	α-Selinene	bicyclic sesquiterpene	0.433425	0.453	0.294691	0.308	0.343	0.362479	0.382	0.365493	0.411	0.43434	0.426	0.407592	0.462	0.488237	0.426	0.407592	0.474567	0.496	0.441	0.466044	0.417	0.398981		0.952	0.291
26.008	1501	β-Himachalene	bicyclic sesquiterpene	0.852499	0.891	0.539629	0.564	0.727	0.768286	0.809	0.774042	0.873	0.922577	0.934	0.893641	0.903	0.95428	0.973	0.930956	0.874505	0.914	1	1.05679	0.975	0.932869		1.768	0.707
26.156	1513	γ-Cadinene	bicyclic sesquiterpene	1.61602	1.689	1.21895	1.274	2.027	2.14211	2.216	2.12024	2.296	2.42639	2.318	2.21784	2.381	2.05162	2.5361	2.42651	1.49355	1.561	2.436	2.57434	2.468	2.36136		1.058	0.434
26.25	1522	δ-Cadinene	bicyclic sesquiterpene	1.33663	1.397	0.850585	0.889	0.983	1.03882	1.112	1.06395	1.197	1.26498	1.263	1.20842	1.21	1.27871	1.317	1.26009	1.42179	1.486	1.357	1.43406	1.341	1.28305		0.5375	0.118
26.44	1536	α-Cadinene	bicyclic sesquiterpene	0.503271	0.526	0.345401	0.361	0.302	0.31915	0.333	0.318611	0.352	0.37199	0.262	0.250679	0.328	0.346627	0.368	0.352098	0.469783	0.491	0.381	0.402637	0.365	0.349228		0.607	0.329
26.573	1544	Selina-3,7(11)-diene	bicyclic sesquiterpene	0.642005	0.671	0.398981	0.417	0.374	0.395239	0.546	0.522407	0.598	0.63196	0.638	0.610431	0.671	0.709105	0.511	0.488919	0.75682	0.791	0.534	0.564325	0.514	0.49179		0.505	0.255
26.64	1555	(E)-Cadinene ether	bicyclic sesquiterpenoid	0.44682	0.467	0.10429	0.109	0.127	0.134212	0.17	0.162654	0.35	0.369876	0.387	0.370277	0.219	0.231437	0.226	0.216234	0.180833	0.189	0.21	0.221926	0.208	0.199012		nd	nd
26.877	1561	Nerolidol	acyclic sesquiterpenoid	1.42083	1.485	0.698456	0.73	0.793	0.838034	0.965	0.923301	1.067	1.12759	1.146	1.09648	1.145	1.21002	1.192	1.14049	1.51173	1.58	1.205	1.27343	1.145	1.09552		1.0405	0.476
26.986	1566	Maaliol	bicyclic sesquiterpenoid	3.62432	3.788	2.55941	2.675	3.131	3.30881	3.668	3.5095	4.038	4.26731	4.294	4.10845	4.295	4.53891	4.752	4.54666	5.70055	5.958	4.787	4.30588	4.854	4.64425		0.932	0.715
27.036	1570	n-Tridecanol	fatty alcohol	0.194228	0.203	0.158827	0.166	0.097	0.102509	0.132	0.126296	0.142	0.150064	0.197	0.188487	0.161	0.170143	0.146	0.139691	0.0822839	0.086	0.139	0.146894	0.152	0.145432		1.231	1.1008
27.108	1572	Germacrene D-4-ol	monocyclic sesquiterpenoid	2.60342	2.721	2.15565	2.253	2.866	3.02876	3.279	3.13731	3.426	3.62056	3.746	3.58413	3.692	3.90166	3.999	3.8262	5.81734	5.407	4.128	4.36242	4.166	3.98598		1.206	0.859
27.515	1576	Spathulenol	tricyclic sesquiterpenoid	2.79287	2.919	1.52895	1.598	1.687	1.7828	1.919	1.83608	2.3	2.43061	2.763	2.64361	3.279	3.46521	3.314	3.1708	3.76496	3.935	3.471	3.66811	3.449	3.29997		0.4217	0.943
27.578	1578	Himachalene epoxide	tricyclic sesquiterpenoid	0.0593209	0.062	nd	nd	nd	nd	nd	nd	nd	nd	nd	nd	nd	nd	nd	nd	nd	nd	nd	nd	nd	nd		0.443	0.355
27.911	1581	Hexyl octanoate	ester of fatty acid	0.163611	0.171	nd	nd	nd	nd	nd	nd	nd	nd	nd	nd	nd	nd	nd	nd	nd	nd	nd	nd	nd	nd		nd	nd
28.092	1584	Caryophyllene oxide	bicyclic sesquiterpenoid	1.33472	1.395	0.306172	0.32	0.56	0.591802	0.803	0.768302	1.146	1.21108	1.516	1.45049	1.564	1.65282	1.784	1.70691	1.42466	1.489	1.841	1.94555	1.825	1.74614		5.508	6.8612
28.336	1590	Globulol	bicyclic sesquiterpenoid	0.10716	0.112	0.255463	0.267	0.607	0.641471	1.01	0.966357	1.686	1.78175	2.55	2.43981	3.123	2.73004	3.812	3.64728	4.61651	4.825	4.275	4.05178	4.304	4.5118		0.496	0.184
28.449	1601	Ledol	tricyclic sesquiterpenoid	2.51923	2.633	nd	nd	nd	nd	nd	nd	nd	nd	nd	nd	nd	nd	nd	nd	0.17892	0.187	0.283	0.299071	0.121	0.115771		0.7231	0.35
28.587	1606	Dodecyl acetate	acid ester	0.257376	0.269	nd	nd	0.072	0.0760888	0.131	0.125339	0.241	0.254686	0.386	0.369321	0.466	0.492464	0.548	0.52432	0.539629	0.564	0.614	0.648868	0.598	0.57216		0.495	nd
28.716	1608	Humulene epoxide 2	bicyclic sesquiterpenoid	0.462129	0.483	nd	0.083	0.184	0.194449	0.268	0.256419	0.388	0.410034	0.523	0.500401	0.573	0.60554	0.671	0.642005	0.489876	0.512	0.728	0.769342	0.713	0.682191		1.287	2.113
28.83	1615	β-Himachalene oxide	tricyclic sesquiterpenoid	0.309043	0.323	nd	nd	nd	nd	0.129	0.123426	0.228	0.240948	0.338	0.323395	0.394	0.416375	0.449	0.429598	0.349228	0.365	0.49	0.517827	0.463	0.442993		0.426	0.527
29.008	1626	γ-Eudesmol	bicyclic sesquiterpenoid	2.98997	3.125	0.303302	0.317	0.665	0.702765	1.12	1.0716	1.874	1.98042	2.826	2.70389	3.514	3.71356	4.355	4.81668	5.82719	5.51	5.203	5.49847	5.026	5.38088		1.298	0.7313
29.246	1637	Caryophylla-4(12),8(13)-dien-5α-ol	bicyclic sesquiterpenoid	0.844845	0.883	nd	nd	nd	nd	0.343	0.328179	0.581	0.613994	0.737	0.705153	1.403	1.48267	1.125	1.07639	1.31176	1.371	1.3	1.37383	1.25	1.19599		1.449	2.126
29.333	1639	Caryophylla-4(12),8(13)-dien-5β-ol	bicyclic sesquiterpenoid	0.311913	0.326	nd	nd	0.223	0.235664	0.086	0.0822839	0.138	0.145837	0.244	0.233457	0.292	0.308582	0.32	0.306172	0.394197	0.412	0.399	0.421659	0.392	0.375061		1.374	2.268
29.56	1650	β-Eudesmol	bicyclic sesquiterpenoid	0.680277	0.711	nd	nd	0.121	0.127871	0.216	0.206666	0.383	0.40475	0.61	0.583641	0.769	0.812671	0.924	0.884073	0.954875	0.998	1.084	1.14556	1.07	1.02376		0.5217	0.8121
29.736	1654	α-Eudesmol	bicyclic sesquiterpenoid	3.29901	3.448	0.249722	0.261	0.588	0.621392	1.061	1.01515	1.851	1.95612	2.945	2.81774	3.888	4.1088	4.803	4.59546	6.3647	5.902	5.705	6.02898	6.1039	6.4778		1.67	1.34
29.95	1671	Bulnesol	bicyclic sesquiterpenoid	2.0992	2.194	0.102376	0.107	0.251	0.265254	0.545	0.52145	0.992	1.04833	1.647	1.57583	2.103	2.22243	2.798	3.6771	3.44922	3.605	3.371	3.56244	3.532	3.03794		nd	nd
30.068	1675	β-Bisabolol	monocyclic sesquiterpenoid	0.320524	0.335	0.376975	0.394	0.727	0.768286	0.099	0.0947221	0.184	0.194449	0.24	0.229629	0.298	0.314923	0.454	0.434382	0.426728	0.446	0.513	0.542133	0.598	0.57216		1.36322	1.906
30.46	1686	α-Bisabolol	monocyclic sesquiterpenoid	4.37391	3.908	nd	nd	nd	nd	1.27	1.21512	2.16	2.28266	3.097	2.96318	4.317	4.56216	5.407	6.17336	7.05176	6.812	6.519	5.88921	7.181	7.38707		1.146	1.6332
30.693	1694	Eudesm-7(11)-en-4-ol	bicyclic sesquiterpenoid	0.541543	0.566	nd	nd	0.059	0.0623506	nd	nd	0.162	0.1712	0.211	0.201882	0.422	0.445965	0.533	0.509969	0.779783	0.815	0.732	0.77357	0.703	0.672623		0.522	0.36175
33.677	1822	(E)-Nerolidyl isobutyrate	acyclic sesquiterpenoid	0.121512	0.127	nd	nd	nd	nd	nd	nd	0.174	0.183881	0.234	0.223889	0.079	0.0834863	0.061	0.0583641	nd	nd	0.265	0.280049	nd	nd		0.49	0.3714
38.833	1943	Phytol	acyclic diterpenoid	0.106395	0.1112	nd	nd	nd	nd	nd	nd	nd	nd	nd	nd	nd	nd	nd	nd	nd	nd	nd	nd	nd	nd		nd	0.159
40.644	2095	Methyl linoleate	ester of unsaturated fatty acid	0.103333	0.108	nd	nd	nd	nd	nd	nd	nd	nd	nd	nd	nd	nd	nd	nd	nd	nd	nd	nd	nd	nd		0.3607	0.196
41.82	2132	Linoleic acid	unsaturated fatty acid	0.0631481	0.066	nd	nd	nd	nd	nd	nd	nd	nd	nd	nd	nd	nd	nd	nd	nd	nd	nd	nd	nd	nd		0.3078	0.205
42.34	2283	δ9-Tetrahydrocannabivarin	cannabinoid	0.0546883	0.049	nd	nd	nd	nd	nd	nd	nd	nd	nd	nd	nd	nd	nd	nd	nd	nd	nd	nd	nd	nd		nd	nd
43.304	2306	Cannabicyclol	cannabinoid	0.0516666	0.054	nd	nd	nd	nd	nd	nd	nd	nd	nd	nd	nd	nd	nd	nd	nd	nd	nd	nd	nd	nd		nd	nd
44.077	2381	CBD	cannabinoid	7.48774	7.785	nd	nd	nd	nd	0.199	0.211	0.58	0.612938	1.275	1.21991	2.443	2.58174	3.3943	3.24763	4.01112	4.2969	5.523	5.18366	6.9757	7.27175		9.814	8.899
44.29	2399	Cannabichromene	cannabinoid	0.358796	0.375	nd	nd	nd	nd	nd	nd	nd	nd	nd	nd	0.069	0.0729184	0.081	0.0774999	0.142917	0.135	0.168	0.177541	nd	nd		0.403	nd
45.07	2462	δ8-Tetrahydrocannabinol	cannabinoid	0.0937653	0.098	nd	nd	nd	nd	nd	nd	nd	nd	nd	nd	nd	nd	nd	nd	nd	nd	nd	nd	nd	nd		0.598	nd
45.65	2484	δ9-Tetrahydrocannabinol (Dronabinol)	cannabinoid	0.162654	0.17	nd	nd	nd	nd	nd	nd	nd	nd	nd	nd	nd	nd	nd	nd	nd	nd	nd	nd	nd	nd		nd	0.314
			Monoterpenes	34.285	32.817	70.1	69.481	61.763	36.5461	56.252	56.998	28.895	47.521	41.118	42.143	33.56	29.4546	25.345	25.2498	16.9438	17.709	16.663	16.6093	13.728	13.8085		8.2078	10.2273
			Sesquiterpenes	54.034	54.759	25.425	26.04	34.846	23.719	39.943	39.217	49.622	47.721	54.35	53.309	60.958	61.778	68.571	69.056	76.36	75.508	75.042	75.53	76.83	76.83		77.938	77.47
			Cannabinoids	8.20931	8.531	0	0	0	0	0.199	0.211	0.58	0.613	1.275	1.22	2.512	2.65465	3.4753	3.32513	4.154	4.4319	5.691	5.36121	6.9757	7.272		10.815	9.213
			Others(acid asters, ketone,alkochol)	1.897	2.188	2.652	2.772	2.73	2.191	2.242	2.145	2.296	2.426	1.802	1.723	1.182	1.248	0.924	0.884	0.782	0.793	0.892	0.936	0.75	0.717		2.395	1.661
